# Supplementary material for: ﻿Reassessment of Leucothyreus noctivagus Ohaus, 1917 reveals Mimogeniates margaridae Martínez, 1964 as new generic and specific synonym (Scarabaeidae, Rutelinae, Geniatini)
Source: Zookeys. 2025 Dec 11;1264:61–71. doi: 10.3897/zookeys.1264.153948 (PMC12715513; doi:10.3897/zookeys.1264.153948)
Supplement: XML Treatment for Leucothyreus noctivagus [file zookeys.1264.153948-treatment1.xml]

<!DOCTYPE tp:taxon-treatment
  PUBLIC "-//TaxonX//DTD Taxonomic Treatment Publishing DTD v0 20100105//EN" "tax-treatment-NSO.dtd">
<tp:taxon-treatment xmlns:tp="http://www.plazi.org/taxpub"><tp:treatment-meta><kwd-group><label>Taxon classification</label><kwd>
              <named-content content-type="kingdom">Animalia</named-content>
            </kwd><kwd>
              <named-content content-type="order">Coleoptera</named-content>
            </kwd><kwd>
              <named-content content-type="family">Scarabaeidae</named-content>
            </kwd></kwd-group><mixed-citation publication-type="journal"><person-group><name><surname>Bento</surname><given-names>Matheus</given-names></name><name><surname>Grossi</surname><given-names>Paschoal</given-names></name><name><surname>Ruy Vasconcelos da Fonseca</surname><given-names>Claudio</given-names></name><name><surname>Seidel</surname><given-names>Matthias</given-names></name></person-group><article-title>﻿Reassessment of <italic><tp:taxon-name><tp:taxon-name-part taxon-name-part-type="genus" reg="Leucothyreus">Leucothyreus</tp:taxon-name-part> <tp:taxon-name-part taxon-name-part-type="species" reg="noctivagus">noctivagus</tp:taxon-name-part></tp:taxon-name></italic> Ohaus, 1917 reveals <italic><tp:taxon-name><tp:taxon-name-part taxon-name-part-type="genus" reg="Mimogeniates">Mimogeniates</tp:taxon-name-part> <tp:taxon-name-part taxon-name-part-type="species" reg="margaridae">margaridae</tp:taxon-name-part></tp:taxon-name></italic> Martínez, 1964 as new generic and specific synonym (<tp:taxon-name><tp:taxon-name-part taxon-name-part-type="family">Scarabaeidae</tp:taxon-name-part></tp:taxon-name>, <tp:taxon-name><tp:taxon-name-part taxon-name-part-type="subfamily">Rutelinae</tp:taxon-name-part></tp:taxon-name>, <tp:taxon-name><tp:taxon-name-part taxon-name-part-type="tribe">Geniatini</tp:taxon-name-part></tp:taxon-name>)</article-title><source>Zookeys</source><day>11</day><month>12</month><year>2025</year><volume>1264</volume><fpage>61</fpage><lpage>71</lpage><pub-id pub-id-type="doi">10.3897/zookeys.1264.153948</pub-id></mixed-citation></tp:treatment-meta><tp:nomenclature><label>﻿</label><tp:taxon-name><object-id xmlns:xlink="http://www.w3.org/1999/xlink" content-type="arpha" xlink:type="simple">604AF01C-3E12-5B49-B998-87C4CA9F3EDB</object-id>
            <tp:taxon-name-part taxon-name-part-type="genus" reg="Leucothyreus">Leucothyreus</tp:taxon-name-part>
            <tp:taxon-name-part taxon-name-part-type="species" reg="noctivagus">noctivagus</tp:taxon-name-part>
          </tp:taxon-name><tp:taxon-authority>Ohaus, 1917</tp:taxon-authority><tp:nomenclature-citation-list><tp:nomenclature-citation><tp:taxon-name>
                <tp:taxon-name-part taxon-name-part-type="genus" reg="Leucothyreus">Leucothyreus</tp:taxon-name-part> <tp:taxon-name-part taxon-name-part-type="species" reg="noctivagus">noctivagus</tp:taxon-name-part></tp:taxon-name><comment>Ohaus, 1917: 15 [original combination]; <xref ref-type="bibr" rid="B3">Blackwelder 1944</xref>: 249; Machatschke 1974: 409; <xref ref-type="bibr" rid="B9">Jameson and Hawkins 2005</xref>: 45; <xref ref-type="bibr" rid="B10">Krajcik 2007</xref>: 77.</comment></tp:nomenclature-citation><tp:nomenclature-citation><tp:taxon-name>
                <tp:taxon-name-part taxon-name-part-type="genus" reg="Mimogeniates">Mimogeniates</tp:taxon-name-part> <tp:taxon-name-part taxon-name-part-type="species" reg="margaridae">margaridae</tp:taxon-name-part></tp:taxon-name><comment>Martínez, 1964: 5 [original combination]; <xref ref-type="bibr" rid="B12">Machatschke 1972</xref>: 359; <xref ref-type="bibr" rid="B9">Jameson and Hawkins 2005</xref>: 24, 53, 65, 70; <xref ref-type="bibr" rid="B10">Krajcik 2007</xref>: 89. Syn. nov.</comment></tp:nomenclature-citation></tp:nomenclature-citation-list></tp:nomenclature><tp:treatment-sec sec-type="type material" id="SECID0ENAAE"><title>Type material examined.</title><p><italic><tp:taxon-name><tp:taxon-name-part taxon-name-part-type="genus" reg="Leucothyreus">Leucothyreus</tp:taxon-name-part> <tp:taxon-name-part taxon-name-part-type="species" reg="noctivagus">noctivagus</tp:taxon-name-part></tp:taxon-name></italic>: <bold>lectotype</bold> • male (here designated) deposited at <bold><named-content xmlns:xlink="http://www.w3.org/1999/xlink" content-type="dwc:institutional_code" xlink:title="Museum für Naturkunde der Humboldt-Universität, Berlin, Germany" xlink:href="http://grbio.org/institution/museum-f%C3%BCr-naturkunde-2" xlink:type="simple">MFNB</named-content></bold> (Fig. <xref ref-type="fig" rid="F1">1A–D</xref>), labeled: “Espírito Santo / Sta. Leopoldina / O. Michaelis” (white, printed) // “berlin” (white, printed in red) // “Cotype” (red, printed) // “Leucothyreus / noctivagus Ohs.” (red, printed) // “SYNTYPUS / Leucothyreus / noctivagus Ohaus, 1817 / labeled by MNHUB 2016” (red, printed). <bold>Paralectotypes</bold>, • same data as lectotype (♂, <bold><named-content xmlns:xlink="http://www.w3.org/1999/xlink" content-type="dwc:institutional_code" xlink:title="Museum für Naturkunde der Humboldt-Universität, Berlin, Germany" xlink:href="http://grbio.org/institution/museum-f%C3%BCr-naturkunde-2" xlink:type="simple">MFNB</named-content></bold>); • same, but “Boa Sorte / F. Sahlb.” (white, printed) // “♀” (♀, <bold><named-content xmlns:xlink="http://www.w3.org/1999/xlink" content-type="dwc:institutional_code" xlink:title="Museum für Naturkunde der Humboldt-Universität, Berlin, Germany" xlink:href="http://grbio.org/institution/museum-f%C3%BCr-naturkunde-2" xlink:type="simple">MFNB</named-content></bold>); • same, but “Rio Itapemirim / E. Esp. S. – Brazil / 5-12-1908 / J. F. Zikán” (white, printed) (♀, <bold><named-content xmlns:xlink="http://www.w3.org/1999/xlink" content-type="dwc:institutional_code" xlink:title="Museum für Naturkunde der Humboldt-Universität, Berlin, Germany" xlink:href="http://grbio.org/institution/museum-f%C3%BCr-naturkunde-2" xlink:type="simple">MFNB</named-content></bold>); • same, but “Petropolis / 15.I.99 / Electr. Licht” (white, printed) (♀, <bold><named-content xmlns:xlink="http://www.w3.org/1999/xlink" content-type="dwc:institutional_code" xlink:title="Museum für Naturkunde der Humboldt-Universität, Berlin, Germany" xlink:href="http://grbio.org/institution/museum-f%C3%BCr-naturkunde-2" xlink:type="simple">MFNB</named-content></bold>); • same but “Minas Gerais / Mar d. Espanha / J. Zikán S.” (white, printed) // “14/11/1909” (white, handwritten) (♀, <bold><named-content xmlns:xlink="http://www.w3.org/1999/xlink" content-type="dwc:institutional_code" xlink:title="Museum für Naturkunde der Humboldt-Universität, Berlin, Germany" xlink:href="http://grbio.org/institution/museum-f%C3%BCr-naturkunde-2" xlink:type="simple">MFNB</named-content></bold>). <italic><tp:taxon-name><tp:taxon-name-part taxon-name-part-type="genus" reg="Mimogeniates">Mimogeniates</tp:taxon-name-part> <tp:taxon-name-part taxon-name-part-type="species" reg="margaridae">margaridae</tp:taxon-name-part></tp:taxon-name></italic>: <bold>Paratype</bold> • female deposited at <bold><named-content xmlns:xlink="http://www.w3.org/1999/xlink" content-type="dwc:institutional_code" xlink:title="Canadian Museum of Nature, Ottawa, Canada" xlink:href="http://grbio.org/institution/canadian-museum-nature-3" xlink:type="simple">CMN</named-content></bold>, labeled: “BRASIL. E. Santo / Linhares Sooretama / NOV. 62 A. Martínez” (white, printed) // “PARATIPO” (green, printed) // “Mimogeniates / margaridae / ♀ sp. n. / Martinez-det, 1964” (light green, handwritten) // “H. &amp; A. HOWDEN / COLLECTION / ex. A. Martinez coll.” (white, printed).</p><fig id="F1" position="float" orientation="portrait"><object-id xmlns:xlink="http://www.w3.org/1999/xlink" content-type="doi" xlink:type="simple">10.3897/zookeys.1264.153948.figure1</object-id><object-id xmlns:xlink="http://www.w3.org/1999/xlink" content-type="arpha" xlink:type="simple">0D9D351C-F45A-5CBB-9228-7D90C6367B53</object-id><label>Figure 1.</label><caption><p>Lectotype male (here designated) of <italic><tp:taxon-name><tp:taxon-name-part taxon-name-part-type="genus" reg="Leucothyreus">Leucothyreus</tp:taxon-name-part> <tp:taxon-name-part taxon-name-part-type="species" reg="noctivagus">noctivagus</tp:taxon-name-part></tp:taxon-name></italic> Ohaus, 1917. <bold>A.</bold> Dorsal view; <bold>B.</bold> Ventral view; <bold>C.</bold> Labels; <bold>D.</bold> Aedeagus in frontal and lateral views. Scale bars: 5 mm (<bold>A, B</bold>); 1 mm (<bold>D</bold>).</p></caption><graphic xmlns:xlink="http://www.w3.org/1999/xlink" xlink:href="zookeys-1264-061_article-153948__-g001.jpg" position="float" orientation="portrait" xlink:type="simple" id="oo_1490550.jpg"><uri content-type="original_file" xlink:type="simple">https://binary.pensoft.net/fig/1490550</uri></graphic></fig></tp:treatment-sec><tp:treatment-sec sec-type="material" id="SECID0EOFAE"><title>Additional material (17 males; 17 females).</title><p>Brazil • Rio de Janeiro, Bom Jardim, Sítio São José, 29.xi.2003, M. Hoffmann col. (♂, <named-content xmlns:xlink="http://www.w3.org/1999/xlink" content-type="dwc:institutional_code" xlink:title="Coleção Entomológida da Universidade Federal Rural de Pernambuco" xlink:href="http://grbio.org/institution/universidade-federal-rural-de-pernambuco" xlink:type="simple">CERPE</named-content>); Brazil • São Paulo, Itú, Fazenda Pau d’Alho, 28–29.X.1965, Martins &amp; Biasi (legs.) (♂, <named-content xmlns:xlink="http://www.w3.org/1999/xlink" content-type="dwc:institutional_code" xlink:title="Naturhistorisches Museum Basel, Basel, Switzerland" xlink:href="http://grbio.org/institution/naturhistorishes-museum" xlink:type="simple">NMB</named-content>); Brazil • Espírito Santo, Itapemirim, 5.XII.1908, J. F. Zikán (leg.) (♀, <abbrev xmlns:xlink="http://www.w3.org/1999/xlink" content-type="institution" xlink:title="Coleção Entomológica do Instituto Oswaldo Cruz, Rio de Janeiro, Brazil" id="ABBRID0E5FAE" xlink:type="simple">CEIOC</abbrev>); Brazil • Espírito Santo, Linhares, Parque Sooretama, 17–27.X.1962 (♂, <named-content xmlns:xlink="http://www.w3.org/1999/xlink" content-type="dwc:institutional_code" xlink:title="Canadian Museum of Nature, Ottawa, Canada" xlink:href="http://grbio.org/institution/canadian-museum-nature-3" xlink:type="simple">CMN</named-content>); Brazil • Espírito Santo, Rio Bonito, XI.1963, A. Maller (leg.), Martínez collection (♂, <named-content xmlns:xlink="http://www.w3.org/1999/xlink" content-type="dwc:institutional_code" xlink:title="Canadian Museum of Nature, Ottawa, Canada" xlink:href="http://grbio.org/institution/canadian-museum-nature-3" xlink:type="simple">CMN</named-content>); Brazil, Espírito Santo, Linhares, Flona de Goytacazes, <named-content xmlns:xlink="http://www.w3.org/1999/xlink" content-type="dwc:verbatimCoordinates" xlink:type="simple"><named-content content-type="geo-json" specific-use="{&#34;type&#34;:&#34;Point&#34;,&#34;coordinates&#34;:[-40.070167,-19.432306]}" id="NCID0EQGAE" xlink:type="simple">19°25'56.3"S, 40°04'12.6"W</named-content></named-content>, 27.xi.2010, light, DS Martins (♂, ♀, <named-content xmlns:xlink="http://www.w3.org/1999/xlink" content-type="dwc:institutional_code" xlink:title="Coleção Entomológida da Universidade Federal Rural de Pernambuco" xlink:href="http://grbio.org/institution/universidade-federal-rural-de-pernambuco" xlink:type="simple">CERPE</named-content>); • same, but 09.xi.2010 (2♂, 3 ♀, <named-content xmlns:xlink="http://www.w3.org/1999/xlink" content-type="dwc:institutional_code" xlink:title="Coleção Entomológida da Universidade Federal Rural de Pernambuco" xlink:href="http://grbio.org/institution/universidade-federal-rural-de-pernambuco" xlink:type="simple">CERPE</named-content>); • same, but 19.xi.2010 (2 ♀, <named-content xmlns:xlink="http://www.w3.org/1999/xlink" content-type="dwc:institutional_code" xlink:title="Coleção Entomológida da Universidade Federal Rural de Pernambuco" xlink:href="http://grbio.org/institution/universidade-federal-rural-de-pernambuco" xlink:type="simple">CERPE</named-content>); Brazil • Bahia, Encruzilhada, XII.1980, A. Martínez &amp; M. Alvarenga (legs.) (♀, <named-content xmlns:xlink="http://www.w3.org/1999/xlink" content-type="dwc:institutional_code" xlink:title="Canadian Museum of Nature, Ottawa, Canada" xlink:href="http://grbio.org/institution/canadian-museum-nature-3" xlink:type="simple">CMN</named-content>); Brazil • Minas Gerais, Pedra Azul, 1974 (♀, <named-content xmlns:xlink="http://www.w3.org/1999/xlink" content-type="dwc:institutional_code" xlink:title="Naturhistorisches Museum Basel, Basel, Switzerland" xlink:href="http://grbio.org/institution/naturhistorishes-museum" xlink:type="simple">NMB</named-content>); Brazil • Minas Gerais, Mar de Hespanha, 19.XI.1909, J. F. Zikán (leg.) (♀, <abbrev xmlns:xlink="http://www.w3.org/1999/xlink" content-type="institution" xlink:title="Coleção Entomológica do Instituto Oswaldo Cruz, Rio de Janeiro, Brazil" id="ABBRID0EOHAE" xlink:type="simple">CEIOC</abbrev>); Brazil • Minas Gerais, Ipatinga, xi.1989, luz, E. &amp; P. Grossi legs. (5 ♂, 6 ♀, <named-content xmlns:xlink="http://www.w3.org/1999/xlink" content-type="dwc:institutional_code" xlink:title="Coleção Entomológida da Universidade Federal Rural de Pernambuco" xlink:href="http://grbio.org/institution/universidade-federal-rural-de-pernambuco" xlink:type="simple">CERPE</named-content>); Brazil • Minas Gerais, Itumirim, <named-content xmlns:xlink="http://www.w3.org/1999/xlink" content-type="dwc:verbatimCoordinates" xlink:type="simple"><named-content content-type="geo-json" specific-use="{&#34;type&#34;:&#34;Point&#34;,&#34;coordinates&#34;:[-44.601600,-23.340000]}" id="NCID0E2HAE" xlink:type="simple">23.3400°S, 44.6016°W</named-content></named-content>, x.2016, FZ Vaz-de-Mello (♂, <named-content xmlns:xlink="http://www.w3.org/1999/xlink" content-type="dwc:institutional_code" xlink:title="Coleção Entomológida da Universidade Federal Rural de Pernambuco" xlink:href="http://grbio.org/institution/universidade-federal-rural-de-pernambuco" xlink:type="simple">CERPE</named-content>); Brazil • Minas Gerais, Lavras, 02.vii.2007, PF Espuri (♂, <named-content xmlns:xlink="http://www.w3.org/1999/xlink" content-type="dwc:institutional_code" xlink:title="Coleção Entomológida da Universidade Federal Rural de Pernambuco" xlink:href="http://grbio.org/institution/universidade-federal-rural-de-pernambuco" xlink:type="simple">CERPE</named-content>); Brazil • Minas Gerais, Berizal, Faz. Veredão, 14.xii.2007, 850 m, Grossi, Rafael &amp; Parizotto legs. (2 ♂, ♀, <named-content xmlns:xlink="http://www.w3.org/1999/xlink" content-type="dwc:institutional_code" xlink:title="Coleção Entomológida da Universidade Federal Rural de Pernambuco" xlink:href="http://grbio.org/institution/universidade-federal-rural-de-pernambuco" xlink:type="simple">CERPE</named-content>); Brazil • Minas Gerais, Águas Vermelhas, 13.xii.2007, Grossi, Rafael &amp; Parizotto legs. (♂, <named-content xmlns:xlink="http://www.w3.org/1999/xlink" content-type="dwc:institutional_code" xlink:title="Coleção Entomológida da Universidade Federal Rural de Pernambuco" xlink:href="http://grbio.org/institution/universidade-federal-rural-de-pernambuco" xlink:type="simple">CERPE</named-content>).</p></tp:treatment-sec><tp:treatment-sec sec-type="diagnosis" id="SECID0EUIAE"><title>Diagnosis.</title><p>Labrum and prementum without medioapical projection (Fig. <xref ref-type="fig" rid="F3">3D1, D4</xref>). Apical margin of prementum crenulated (Fig. <xref ref-type="fig" rid="F3">3D4</xref>). Outer margin of metafemur coarsely crenulated, with each crenulation bearing a short, white seta (Fig. <xref ref-type="fig" rid="F3">3B</xref>). Outer margin of meso- and metatibia with two short, spine-like projections (Fig. <xref ref-type="fig" rid="F3">3A, B</xref>).</p></tp:treatment-sec><tp:treatment-sec sec-type="Differential diagnosis" id="SECID0EKJAE"><title>Differential diagnosis.</title><p>This species is similar to <italic><tp:taxon-name><tp:taxon-name-part taxon-name-part-type="genus" reg="Leucothyreus">L.</tp:taxon-name-part> <tp:taxon-name-part taxon-name-part-type="species" reg="kirbyanus">kirbyanus</tp:taxon-name-part></tp:taxon-name></italic> MacLeay, 1819 (see <xref ref-type="bibr" rid="B9">Jameson and Hawkins 2005</xref>: fig. 7), as both share a similar general appearance of head and clypeus, chaetotaxy, similar form of the male aedeagus, coarsely crenulated outer margin of metafemur (Fig. <xref ref-type="fig" rid="F3">3B</xref>) as well as the outer margin of meso- and metatibia with short, spine-like projections (Fig. <xref ref-type="fig" rid="F3">3A, B</xref>). However, <italic><tp:taxon-name><tp:taxon-name-part taxon-name-part-type="genus" reg="Leucothyreus">L.</tp:taxon-name-part> <tp:taxon-name-part taxon-name-part-type="species" reg="noctivagus">noctivagus</tp:taxon-name-part></tp:taxon-name></italic> is easily distinguished from <italic><tp:taxon-name><tp:taxon-name-part taxon-name-part-type="genus" reg="Leucothyreus">L.</tp:taxon-name-part> <tp:taxon-name-part taxon-name-part-type="species" reg="kirbyanus">kirbyanus</tp:taxon-name-part></tp:taxon-name></italic> and other species in the genus by the form of the prementum, which is crenulated and lacking a median projection (Fig. <xref ref-type="fig" rid="F3">3A, B</xref>).</p></tp:treatment-sec><tp:treatment-sec sec-type="description" id="SECID0EBLAE"><title>Description.</title><p><bold>Male</bold> (Figs <xref ref-type="fig" rid="F1">1A–D</xref>, <xref ref-type="fig" rid="F2">2A–D</xref>). Length 9.5–10.5 mm. Width 4.8–5.3 mm. Body oval, elongate. <bold>Coloration</bold> of head, pronotum, and scutellar shield reddish brown, with weak to strong metallic-green reflections (Figs <xref ref-type="fig" rid="F1">1A</xref>, <xref ref-type="fig" rid="F2">2A, B</xref>); head darker than pronotum. Elytra and legs light brown, with weak greenish reflections. Venter reddish brown, covered with white, scale-like setae. <bold>Pubescence</bold>: lateral surface of pronotum and scutellar shield moderately and irregularly covered with posteriorly decumbent, white, scale-like setae; setae thinner on scutellar shield; thoracic venter and abdomen densely covered with decumbent, white, scale-like setae. <bold>Head</bold> small, shorter than pronotum at middle, with deep, large, densely distributed punctures. Frons as wide as clypeus at base. Frontoclypeal suture complete and slightly sinuous at middle. Clypeus subrectangular, with anterior margin weakly raised. Labrum large, subtriangular, slightly longer than ventral face of clypeus; apex weakly angulated, not projected (Fig. <xref ref-type="fig" rid="F3">3D1</xref>. Labium (Fig. <xref ref-type="fig" rid="F3">3D4</xref>) subrectangular, slightly wider than long; prementum with apical margin coarsely crenulated at middle, not projected; mentum with a transverse, moderate setal brush medially erect and laterally decumbent bearing thick, white setae. Labial palp 3-segmented, with palpomere II distinctly shorter than III. Maxilla densely setose, with thick, decumbent, white setae; palpifer with outer margin strongly curved at base; maxillary palp 4-segmented, with distal palpomere fusiform, longer than palpomere I–III combined, with a small, fusiform dorsal sensory area; galea (Fig. <xref ref-type="fig" rid="F3">3D3</xref>) apically large, with two acute teeth. Mandible externally rounded and weakly raised at apex; apical tooth rounded and slightly deflected ventrally; outer face with thick, white setae. Antennae with 10 antennomeres, with club elongate, slightly shorter than antennomeres 2–7 combined. <bold>Pronotum</bold> widest at middle; medially wider than head, with lateral margins evenly curved. Surface moderately covered with deep, setigerous punctures; lateral punctures with decumbent, scale-like, white setae. Anterior bead punctate, barely defined at middle; posterior bead complete and well defined. Anterior angles acute; posterior angles obtuse. <bold>Scutellar shield</bold> small, as wide as long, with posterior margin acute; basal surface with sparse, deep, setigerous punctures bearing thick, decumbent, white setae. <bold>Elytra</bold> shallowly rugopunctate, with three barely defined longitudinal costae. Lateral margins glabrous. <bold>Pygidium</bold> subtriangular and strongly concave posteriorly; whole surface moderately covered with deep, transversely fusiform punctures bearing white, transversely decumbent scale-like setae; posteromedial region with a few thin, erect setae. <bold>Thoracic venter</bold>: prosternum, meso- and metaventrite, and metacoxae densely covered with decumbent, scale-like, white setae; posterior prosternal process triangular, with apex acute. Metaventrite with postcoxal line medially effaced, with a row of thinner, hair-like setae. <bold>Legs</bold>: protibia slender, slightly wider at apex, with three small, acute outer teeth; proximal tooth reduced and largely separated from medial and distal teeth; protarsomeres I–V (Figs <xref ref-type="fig" rid="F1">1A, B</xref>, <xref ref-type="fig" rid="F2">2A, B</xref>, <xref ref-type="fig" rid="F3">3C</xref>) dorsoventrally flattened and densely setose internally; protarsomere I small, slightly surpassing the apex of protibia; II–IV somewhat caliciform and as wide as long; V as long as protarsomeres III and IV combined. Protarsal claws small, shorter than protarsomere V; anterior protarsal claw slender and laterally flattened, with a horizontal, apical cleft; posterior claw simple and shorter than anterior claw. Meso- and metafemur with outer margin coarsely crenulated; each crenulation bearing a short, thin seta. Meso- and metatibia slightly constricted near apex, with outer margin bearing one short, spine-like processes adjacent to each transverse carina (Fig. <xref ref-type="fig" rid="F3">3A, B</xref>); surface moderately covered with thick, hair-like, white setae. Inner meso- and metatibial spur longer than respective tarsomere I. Meso- and metatarsomeres I–IV slightly flattened dorsoventrally and densely setose internally. Meso- and metatarsomere V cylindrical, sparsely setose internally, longer than respective tarsomeres II–IV combined, with a short, acute internobasal tooth. Meso- and metatarsal claws slender, in flexed position as long as respective tarsomere V; anterior claw slightly thicker, with apex narrowly cleft; posterior claw simple. Meso- and metatarsal empodium with two long, apically bifurcate setae. <bold>Abdomen</bold> densely covered with decumbent, scale-like, white setae. Ventrite 1 medially projected, with posterior postcoxal line posteriorly extending to posterior margin of ventrite 1 and bearing dense, hair-like setae. Ventrites 1–4 with wide laterolongitudinal carinae. Ventrite 6 with posterior margin weakly emarginate. <bold>Aedeagus</bold> (Figs <xref ref-type="fig" rid="F1">1D</xref>, <xref ref-type="fig" rid="F2">2C, D</xref>): parameres small, about ½ length of tectum; prolongations subparallel and completely fused together to apex, with a median fusion line barely defined. Apex evenly rounded, as wide as or slightly wider than midpoint, with outer margins slightly converging. Inner surface bearing an internomedial row of setae.</p><fig id="F2" position="float" orientation="portrait"><object-id xmlns:xlink="http://www.w3.org/1999/xlink" content-type="doi" xlink:type="simple">10.3897/zookeys.1264.153948.figure2</object-id><object-id xmlns:xlink="http://www.w3.org/1999/xlink" content-type="arpha" xlink:type="simple">DAB9E2CF-0434-5FC8-960C-0FB143617DE2</object-id><label>Figure 2.</label><caption><p>Male of <italic><tp:taxon-name><tp:taxon-name-part taxon-name-part-type="genus" reg="Leucothyreus">Leucothyreus</tp:taxon-name-part> <tp:taxon-name-part taxon-name-part-type="species" reg="noctivagus">noctivagus</tp:taxon-name-part></tp:taxon-name></italic> Ohaus, 1917. <bold>A.</bold> Dorsal view; <bold>B.</bold> Head and pronotum showing color variation with weak metallic-green reflections; <bold>C.</bold> Parameres in frontal view; <bold>D.</bold> Aedeagus in lateral view. Scale bars 5 mm (<bold>A</bold>); 1 mm (<bold>B</bold>); 0.2 mm (<bold>C</bold>). Photos by Vitor Nardino.</p></caption><graphic xmlns:xlink="http://www.w3.org/1999/xlink" xlink:href="zookeys-1264-061_article-153948__-g002.jpg" position="float" orientation="portrait" xlink:type="simple" id="oo_1490551.jpg"><uri content-type="original_file" xlink:type="simple">https://binary.pensoft.net/fig/1490551</uri></graphic></fig><fig id="F3" position="float" orientation="portrait"><object-id xmlns:xlink="http://www.w3.org/1999/xlink" content-type="doi" xlink:type="simple">10.3897/zookeys.1264.153948.figure3</object-id><object-id xmlns:xlink="http://www.w3.org/1999/xlink" content-type="arpha" xlink:type="simple">5A710FE2-C62E-5972-981F-7A529EB985BD</object-id><label>Figure 3.</label><caption><p>Paralectotype female of <italic><tp:taxon-name><tp:taxon-name-part taxon-name-part-type="genus" reg="Leucothyreus">Leucothyreus</tp:taxon-name-part> <tp:taxon-name-part taxon-name-part-type="species" reg="noctivagus">noctivagus</tp:taxon-name-part></tp:taxon-name></italic> Ohaus, 1917. <bold>A.</bold> Dorsal view. <bold>B.</bold> Ventral view; <bold>C.</bold> Pronotum, head, and anterior legs of (left) female and (right) male; <bold>D.</bold> Mouthparts: <bold>D1.</bold> Labrum showing lack of apical projection; <bold>D2.</bold> Left mandible; <bold>D3.</bold> Left maxilla; <bold>D4.</bold> Labium showing crenulate apex. Scale bars: 5 mm (<bold>A, B</bold>); 1 mm (<bold>D</bold>).</p></caption><graphic xmlns:xlink="http://www.w3.org/1999/xlink" xlink:href="zookeys-1264-061_article-153948__-g003.jpg" position="float" orientation="portrait" xlink:type="simple" id="oo_1490552.jpg"><uri content-type="original_file" xlink:type="simple">https://binary.pensoft.net/fig/1490552</uri></graphic></fig><p><bold>Female</bold> (Fig. <xref ref-type="fig" rid="F3">3A–C</xref>). Length 11–11.5 mm. Width 5.8–6 mm. Females very similar to males but with body more robust, pronotum sparsely setose, protibial outer teeth stronger, pro- and mesotarsomeres moderately setose and narrower, and posterior margin of ventrite 6 evenly rounded, not emarginate.</p></tp:treatment-sec><tp:treatment-sec sec-type="distribution" id="SECID0ENQAE"><title>Distribution (Fig. <xref ref-type="fig" rid="F4">4</xref>).</title><p>Brazil. Bahia: Encruzilhada (new state record). Espírito Santo: Linhares, Rio Bonito, Itapemirim, Santa Leopoldina. Rio de Janeiro: Petrópolis, Boa Sorte, Bom Jardim. Minas Gerais: Mar de Espanha, Águas Vermelhas, Berizal, Itumirim, Ipatinga, Lavras. São Paulo: Itú (new state record).</p><fig id="F4" position="float" orientation="portrait"><object-id xmlns:xlink="http://www.w3.org/1999/xlink" content-type="doi" xlink:type="simple">10.3897/zookeys.1264.153948.figure4</object-id><object-id xmlns:xlink="http://www.w3.org/1999/xlink" content-type="arpha" xlink:type="simple">911C2922-96F0-524E-A269-F5A7555181A4</object-id><label>Figure 4.</label><caption><p>Distribution of <italic><tp:taxon-name><tp:taxon-name-part taxon-name-part-type="genus" reg="Leucothyreus">Leucothyreus</tp:taxon-name-part> <tp:taxon-name-part taxon-name-part-type="species" reg="noctivagus">noctivagus</tp:taxon-name-part></tp:taxon-name></italic> Ohaus, 1917.</p></caption><graphic xmlns:xlink="http://www.w3.org/1999/xlink" xlink:href="zookeys-1264-061_article-153948__-g004.jpg" position="float" orientation="portrait" xlink:type="simple" id="oo_1490553.jpg"><uri content-type="original_file" xlink:type="simple">https://binary.pensoft.net/fig/1490553</uri></graphic></fig></tp:treatment-sec><ref-list><ref id="B3"><mixed-citation xmlns:xlink="http://www.w3.org/1999/xlink" xlink:type="simple"><person-group><name name-style="western"><surname>Blackwelder</surname><given-names>RE</given-names></name></person-group> (<year>1944</year>) <article-title>Checklist of the coleopterous insects of Mexico, Central America the West Indies, and South America. Parts 1–6.</article-title><source>Bulletin – United States National Museum</source><volume>185</volume>: <fpage>1</fpage>–<lpage>1492</lpage>. <ext-link xlink:href="10.5479/si.03629236.185.i" ext-link-type="doi" xlink:type="simple">https://doi.org/10.5479/si.03629236.185.i</ext-link></mixed-citation></ref><ref id="B9"><mixed-citation xmlns:xlink="http://www.w3.org/1999/xlink" xlink:type="simple"><person-group><name name-style="western"><surname>Jameson</surname><given-names>ML</given-names></name><name name-style="western"><surname>Hawkins</surname><given-names>SJ</given-names></name></person-group> (<year>2005</year>) <article-title>Synopsis of the genera of <tp:taxon-name><tp:taxon-name-part taxon-name-part-type="tribe">Geniatini</tp:taxon-name-part></tp:taxon-name> (<tp:taxon-name><tp:taxon-name-part taxon-name-part-type="order">Coleoptera</tp:taxon-name-part></tp:taxon-name>: <tp:taxon-name><tp:taxon-name-part taxon-name-part-type="family">Scarabaeidae</tp:taxon-name-part></tp:taxon-name>: <tp:taxon-name><tp:taxon-name-part taxon-name-part-type="subfamily">Rutelinae</tp:taxon-name-part></tp:taxon-name>) with an annotated catalog of species.</article-title><source>Zootaxa</source><volume>874</volume>(<issue>1</issue>): <fpage>1</fpage>–<lpage>58</lpage>. <ext-link xlink:href="10.11646/zootaxa.874.1.1" ext-link-type="doi" xlink:type="simple">https://doi.org/10.11646/zootaxa.874.1.1</ext-link></mixed-citation></ref><ref id="B10"><mixed-citation xmlns:xlink="http://www.w3.org/1999/xlink" xlink:type="simple"><person-group><name name-style="western"><surname>Krajcik</surname><given-names>M</given-names></name></person-group> (<year>2007</year>) <article-title>Checklist of <tp:taxon-name><tp:taxon-name-part taxon-name-part-type="superfamily">Scarabaeoidea</tp:taxon-name-part></tp:taxon-name> of the World. 2. <tp:taxon-name><tp:taxon-name-part taxon-name-part-type="subfamily">Rutelinae</tp:taxon-name-part></tp:taxon-name>. Animma.</article-title><source>x</source><volume>4</volume>: <fpage>1</fpage>–<lpage>273</lpage>.</mixed-citation></ref><ref id="B12"><mixed-citation xmlns:xlink="http://www.w3.org/1999/xlink" xlink:type="simple"><person-group><name name-style="western"><surname>Machatschke</surname><given-names>JW</given-names></name></person-group> (<year>1972</year>) <tp:taxon-name><tp:taxon-name-part taxon-name-part-type="superfamily">Scarabaeoidea</tp:taxon-name-part></tp:taxon-name>: <tp:taxon-name><tp:taxon-name-part taxon-name-part-type="family">Melolonthidae</tp:taxon-name-part></tp:taxon-name>, <tp:taxon-name><tp:taxon-name-part taxon-name-part-type="subfamily">Rutelinae</tp:taxon-name-part></tp:taxon-name>. Coleopterorum Catalogus (Supplementa 66): 1–361.</mixed-citation></ref></ref-list></tp:taxon-treatment>
